# Supplementary material for: Effect of a Polyglycolic Acid Mesh Sheet (Neoveil™) in Thyroid Cancer Surgery: A Prospective Randomized Controlled Trial
Source: Cancers (Basel). 2022 Aug 12;14(16):3901. doi: 10.3390/cancers14163901 (PMC9406169; doi:10.3390/cancers14163901)
Supplement: Supplementary file 1 [file cancers-14-03901-s001.zip]

Archive with 1 entries (1 files):
- cancers-1812767-supplementary.pdf
